# Supplementary material for: Upregulation of the Oct3/4 Network in Basal Breast Cancer Is Associated with Its Metastatic Potential and Shows Tissue Dependent Variability
Source: Int J Mol Sci. 2023 May 23;24(11):9142. doi: 10.3390/ijms24119142 (PMC10252816; doi:10.3390/ijms24119142)
Supplement: Supplementary file 1 [file ijms-24-09142-s001.zip]

Archive with 1 entries (1 files):
- ijms-2301565-supplementary.pdf
